# Supplementary material for: Spectral and Redox Properties of a Recombinant Mouse Cytochrome b561 Protein Suggest Transmembrane Electron Transfer Function
Source: Molecules. 2023 Feb 28;28(5):2261. doi: 10.3390/molecules28052261 (PMC10005133; doi:10.3390/molecules28052261)
Supplement: Supplementary file 1 [file molecules-28-02261-s001.zip]

Archive with 1 entries (1 files):
- molecules-2227752-supplementary.pdf
